# Supplementary material for: Identification of Tobacco-Related Cancer Diagnoses among Individuals with Psychiatric Disorders: A Population-Based Matched Cohort Study Using a Competing Risks Approach from British Columbia
Source: Curr Oncol. 2021 Nov 24;28(6):4953–60. doi: 10.3390/curroncol28060415 (PMC8628717; doi:10.3390/curroncol28060415)
Supplement: Supplementary file 1 [file curroncol-28-00415-s001.zip]

Archive with 1 entries (1 files):
- curroncol-1450014-supplementary.pdf
